# Supplementary material for: Variation in (Hyper)Polarizability of H2 Molecule in Bond Dissociation Processes Under Spatial Confinement
Source: Molecules. 2024 Dec 24;30(1):9. doi: 10.3390/molecules30010009 (PMC11721705; doi:10.3390/molecules30010009)
Supplement: Supplementary file 1 [file molecules-30-00009-s001.zip]

Archive with 1 entries (1 files):
- molecules-3360654-supplementary.pdf
